# Supplementary material for: Uncovering Novel QTLs and Candidate Genes for Salt Tolerance at the Bud Burst Stage in Rice through Genome-Wide Association Study
Source: Plants (Basel). 2024 Jan 8;13(2):174. doi: 10.3390/plants13020174 (PMC10818446; doi:10.3390/plants13020174)
Supplement: Supplementary file 1 [file plants-13-00174-s001.zip]

Archive with 3 entries (3 files):
- Table S1. Phenotypic data and information of the 211 rice varieties.xlsx
- Table S2. The genes in candidate region for qRSL1-2.xlsx
- Table S3. The differentially expressed genes for qRSL1-2 from RNA-seq database..xlsx
