# Supplementary material for: Uncovering Novel QTLs and Candidate Genes for Salt Tolerance at the Bud Burst Stage in Rice through Genome-Wide Association Study
Source: Plants (Basel). 2024 Jan 8;13(2):174. doi: 10.3390/plants13020174 (PMC10818446; doi:10.3390/plants13020174)
Supplement: Supplementary file 1 [file plants-13-00174-s001.zip › Table S1. Phenotypic data and information of the 211 rice varieties.xlsx]

## Sheet: Table S1. Phenotypic data and i
Table S1. Phenotypic data and information of the 211 rice varieties
ID#	RSL	RRL	RRN	Region	Subspecies	Name
JX002	0.596953	0.221667	0.673077	Jiangxi	indica	Xiangfeng B
JX003	0.42011	0.391026	0.590909	Jiangxi	indica	Xiangfeng B progeny
JX004	0.549598	0.304089	0.86	Jiangxi	indica	Xiangfeng B progeny
JX006	0.364303	0.180473	0.5	Guangdong	indica	Wufeng B
JX007	0.380184	0.279956	0.554545	Guangdong	indica	Wufeng B progeny
JX008	0.449052	0.23289	0.571429	Guangdong	indica	Wufeng B progeny
JX009	0.485714	0.612469	0.548387	Guangdong	indica	Wufeng B progeny
JX010	0.555394	0.6	0.666667	Guangdong	indica	Wufeng B Mutation varieties
JX011	0.438849	0.256211	0.528846	Guangdong	indica	Wufeng B Mutation varieties
JX012	0.397321	0.175732	0.468254	Guangdong	indica	Wufeng B Mutation varieties
JX013	0.53491	0.569343	0.551948	Guangdong	indica	Wufeng B Mutation varieties
JX014	0.316916	0.200688	0.383333	Guangdong	indica	Wufeng B Mutation varieties
JX015	0.570423	0.774775	0.652542	Guangdong	indica	Wufeng B Mutation varieties
JX016	0.446387	0.574661	0.709091	Guangdong	indica	Wufeng B Mutation varieties
JX017	0.343119	0.203125	0.586538	Guangdong	indica	Wufeng B Mutation varieties
JX018	0.463693	0.236721	0.625	Guangdong	indica	Wufeng B Mutation varieties
JX019	0.492806	0.228833	0.484127	Guangdong	indica	Wufeng B Mutation varieties
JX020	0.40708	0.216216	0.677778	Guangdong	indica	Wufeng B Mutation varieties
JX021	0.392505	0.171303	0.5	Jiangxi	indica	DX66
JX022	0.504673	0.433983	0.724138	Jiangxi	indica	DX26
JX024	0.38972	0.251445	0.634328	Jiangxi	indica	H176-1
JX025	0.503326	0.311111	0.62069	Guangxi	indica	Yexiang B
JX026	0.501068	0.428401	0.631579	Jiangxi	indica	Shouji 4
JX027	0.5	0.153201	0.618182	Hubei	indica	TC16w10511
JX028	0.424266	0.192994	0.663636	Zhejiang	indica	Xie B
JX029	0.479798	0.284091	0.517857	Hunan	indica	Bin1 B progeny
JX030	0.497712	0.255853	0.517857	Jiangxi	indica	Yixing B
JX031	0.626198	0.679372	0.754717	Jiangxi	indica	Xiangai B
JX032	0.430293	0.40942	0.491667	Jiangxi	indica	174B
JX033	0.495381	0.195195	0.722222	Jiangxi	indica	Fu B progeny
JX034	0.473799	0.186813	0.638889	Jiangxi	indica	Fu B progeny
JX036	0.372816	0.282443	0.482759	Jiangxi	indica	11 B
JX037	0.317844	0.290323	0.368852	Jiangxi	indica	1040B
JX038	0.42439	0.20389	0.591667	Jiangxi	indica	Nei3 B
JX040	0.372043	0.134959	0.61	Jiangxi	indica	Shengshi B
JX041	0.40458	0.195749	0.56383	Jiangxi	indica	Neixiang10B
JX042	0.444118	0.211176	0.556604	Jiangxi	indica	82779B
JX044	0.371462	0.0893224	0.481818	Jiangxi	indica	435B
JX045	0.386412	0.151826	0.48913	Guangdong	indica	Taifeng B
JX048	0.524283	0.241337	0.63	Jiangxi	indica	99B
JX049	0.416339	0.20463	0.662791	Philippines	indica	Fei9 B
JX050	0.472141	0.187692	0.681818	Guangxi	indica	Yexiang B progeny
JX053	0.495342	0.194698	0.627907	Jiangxi	indica	Yuxiang B
JX054	0.464986	0.226306	0.508929	Jiangxi	indica	Xiangtai B
JX055	0.459794	0.201413	0.635417	Jiangxi	indica	Changnong1 B
JX056	0.38501	0.174858	0.46875	Jiangxi	indica	Changnong2 B
JX057	0.416667	0.15824	0.533333	Jiangxi	indica	G4B
JX058	0.440559	0.194059	0.681034	Jiangxi	indica	Yifeng B
JX059	0.485401	0.153261	0.679245	Hubei	indica	You1 B
JX060	0.504525	0.123162	0.537037	Jiangxi	indica	Hong B
JX061	0.50202	0.568592	0.548077	Jiangxi	indica	Shouji 1
JX063	0.469121	0.270833	0.322034	Jiangxi	indica	Shouji2 B
JX064	0.526549	0.224696	0.445455	Jiangxi	indica	Shouji 2
JX065	0.463889	0.212008	0.62	Jiangxi	indica	Xian B
JX066	0.388889	0.551118	0.533898	Guangdong	indica	Rongfeng B
JX067	0.393154	0.10274	0.491071	Jiangxi	indica	Fang B
JX069	0.535024	0.310209	0.755102	Jiangxi	indica	Fu B
JX070	0.466063	0.199411	0.482759	Jiangxi	indica	Shouji 4 progeny
JX072	0.515187	0.272472	0.715686	Jiangxi	indica	Yifeng B progeny
JX074	0.387949	0.32199	0.547619	Sichuan	japonica	Chuangengnuo
JX075	0.478979	0.189873	0.55	Heilongjiang	japonica	Changligeng
JX076	0.300403	0.177743	0.628788	Beijing	japonica	Jinxianggeng 1
JX077	0.355446	0.193904	0.740385	Heilongjiang	japonica	Longgeng31
JX078	0.39977	0.19213	0.688679	Heilongjiang	japonica	Changligeng
JX079	0.416149	0.487226	0.583333	Jiangxi	indica	Zaoxian45
JX080	0.377101	0.238889	0.614754	Jiangxi	indica	Xiangdao
JX081	0.414894	0.146623	0.507576	Hubei	indica	Hongzao 1
JX082	0.653563	0.402299	0.762712	Hubei	indica	Tianlongxiang
JX083	0.527926	0.20442	0.510638	Hubei	indica	Heiyou 6
JX084	0.675	0.307921	0.741935	Hubei	indica	X5017
JX085	0.535308	0.26959	0.83	Hubei	indica	Jiangtang 1
JX086	0.382904	0.138814	0.44	Hubei	indica	Tc16w10512
JX090	0.695592	0.455975	0.813725	Hubei	indica	R6 Pigm
JX092	0.33296	0.134177	0.377778	Hubei	indica	C815S-Bph9 BC4F3
JX093	0.496471	0.216667	0.477778	Hubei	indica	9113-pigm BC2F3
JX094	0.593838	0.308282	0.644231	Sichuan	indica	727-Bph15 BC2F3
JX096	0.566502	0.30618	0.631944	Jiangxi	indica	Changhui881
JX098	0.602771	0.354839	0.576923	Jiangxi	indica	Changhui527
JX099	0.462551	0.253333	0.591667	Jiangxi	indica	Xianghui299
JX101	0.382927	0.0745234	0.578431	Jiangxi	indica	Changhui T025
JX102	0.351485	0.078125	0.407407	Jiangxi	indica	Changhui R88
JX106	0.231481	0.101124	0.318182	Jiangxi	indica	Changhui768
JX107	0.264591	0.140931	0.34127	Jiangxi	indica	Guanghui398
JX109	0.446292	0.153012	0.575	Jiangxi	indica	Changhui891
JX110	0.349901	0.240634	0.436508	Zhejiang	indica	Huazhan
JX112	0.392954	0.112103	0.388889	Jiangxi	indica	Changhui871
JX113	0.348889	0.100223	0.364407	Jiangxi	indica	Meitezhan
JX114	0.292419	0.0710145	0.604839	Jiangxi	indica	Huangxiangmi
JX115	0.397333	0.186747	0.536765	Jiangxi	indica	Heixiangmi
JX116	0.482107	0.175292	0.552632	Jiangxi	indica	Zixiangmi
JX117	0.456044	0.176404	0.690141	Jiangxi	indica	Hongxiangmi
JX118	0.373297	0.0947242	0.69403	Jiangxi	indica	Lvxiangmi
JX119	0.466981	0.107595	0.688525	Jiangxi	indica	Xiangdao
JX120	0.312842	0.180645	0.463636	Jiangxi	indica	Meixiangxinzhan
JX121	0.287785	0.0352697	0.427419	Hubei	japonica	Hubeiwangeng 1
JX122	0.35967	0.225089	0.644231	Zhejiang	japonica	Zhedawangeng TGWQ10
JX123	0.481891	0.183767	0.7	Guangxi	japonica	C32
JX124	0.510185	0.197872	0.649254	Sichuan	indica	Chuannuo
JX125	0.530973	0.198966	0.568182	Guangxi	indica	Sajin
JX126	0.525986	0.283784	0.611111	Guangxi	indica	Sanbaijing
JX127	0.433333	0.277778	0.592308	Guangxi	indica	Guangnian
JX128	0.443649	0.228457	0.506329	Guangxi	indica	Panian
JX129	0.472313	0.319277	0.641892	Guangxi	indica	Maonian
JX130	0.477484	0.354767	0.724638	Guangxi	indica	Wujiaonian
JX131	0.469147	0.227474	0.708955	Guangxi	indica	Yongxingnian
JX132	0.502595	0.328386	0.631579	Guangxi	indica	Yinguinian
JX133	0.455575	0.240806	0.626866	Guangxi	indica	Maochanghongmi
JX134	0.441043	0.208686	0.66	Guangxi	indica	Gui99
JX135	0.420213	0.276805	0.616438	Guangxi	indica	Zhenhui29
JX136	0.391419	0.170455	0.683333	Guangxi	indica	Baijiaoyouzhan
JX137	0.355096	0.160363	0.663934	Guangxi	indica	Zaoyunnanbai
JX138	0.418868	0.217822	0.576923	Guangxi	indica	Zaomeizhan
JX139	0.413662	0.197227	0.637931	Guangxi	indica	Chengdumagu
JX140	0.400162	0.40678	0.57971	Guangxi	indica	Chiyunnanbai
JX141	0.377341	0.0871314	0.551948	Guangxi	indica	Chizhinian
JX142	0.420923	0.411311	0.611111	Guangxi	indica	Jinbaiyin
JX143	0.390048	0.219828	0.689655	Guangxi	indica	Qingganzhan
JX144	0.432939	0.217791	0.601351	Guangxi	indica	Jinxianzao
JX145	0.430108	0.260511	0.714286	Guangxi	indica	Jiecaogu
JX146	0.429907	0.378187	0.513333	Guangxi	indica	Qingzhan
JX147	0.370796	0.175305	0.559211	Guangxi	indica	Guiyangzhan
JX148	0.453547	0.397368	0.681818	Guangxi	indica	Shuabagu
JX149	0.442529	0.225719	0.591549	Guangxi	indica	Meizhan
JX150	0.4501	0.146465	0.473333	Guangxi	indica	Xiangguangzhan
JX151	0.379562	0.0883882	0.548387	Guangxi	indica	Huagu
JX152	0.312401	0.157258	0.485294	Guangxi	indica	Gui9B
JX153	0.445736	0.147399	0.57377	Guangxi	indica	Aimagu cp
JX154	0.421147	0.105263	0.590278	Guangxi	indica	Jiuzhan
JX155	0.361963	0.174365	0.452055	Guangxi	indica	Bala
JX156	0.425729	0.259821	0.704545	Guangxi	indica	Banbiannuo
JX157	0.424752	0.211483	0.572464	Guangxi	indica	Jiangkoubai
JX158	0.399522	0.303468	0.681818	Guangxi	indica	Hongganma
JX159	0.408547	0.231689	0.619403	Guangxi	indica	Lengshuihong
JX160	0.410035	0.177696	0.587302	Guangxi	indica	Qitoubai
JX161	0.342365	0.148881	0.414062	Guangxi	indica	Mazhan
JX162	0.33689	0.212526	0.567568	Guangxi	indica	Cunjiangma
JX163	0.337953	0.185221	0.514493	Jiangsu	japonica	Liangeng13228
JX164	0.3434	0.133603	0.422535	Tianjin	japonica	Jingengyou2188
JX165	0.355556	0.0569007	0.617647	Anhui	japonica	wankengengWS64
JX166	0.410926	0.235562	0.648936	Tianjin	japonica	Longgeng341054
JX167	0.379093	0.285156	0.517857	Beijing	japonica	Xingeng538
JX168	0.345556	0.267167	0.636364	Jiangsu	japonica	Xudao 3
JX169	0.305351	0.203737	0.622449	Henan	japonica	Xinfeng 6
JX170	0.365654	0.416667	0.572727	Tianjin	japonica	Longgeng71
JX171	0.41757	0.47377	0.708333	Henan	japonica	Zhengdao21
JX172	0.370277	0.35962	0.63	Henan	japonica	Yugeng136
JX173	0.356322	0.441349	0.59322	Anhui	japonica	wankengengJZ21
JX174	0.375527	0.354046	0.669118	Anhui	japonica	Xingeng599
JX175	0.331719	0.400376	0.518182	Jiangsu	japonica	Zhendao243
JX176	0.422865	0.457447	0.567308	Liaoning	japonica	Yandao4355
JX177	0.333333	0.137525	0.555556	Henan	japonica	Xinkedao31
JX178	0.360227	0.137555	0.547297	Shangdong	japonica	RunnongY4
JX179	0.370629	0.325758	0.474138	Jiangsu	japonica	Suxiu298
JX180	0.375283	0.153144	0.625	Jiangsu	japonica	liangeng14219
JX181	0.334086	0.26125	0.564815	Jiangsu	japonica	Wuyun2007
JX182	0.392677	0.146245	0.584906	Jiangsu	japonica	Zhongken468
JX183	0.334971	0.344365	0.475806	Tianjin	japonica	Jingeng698
JX184	0.38169	0.272727	0.581395	Jiangsu	japonica	Suxiu633
JX185	0.318075	0.18865	0.469388	Jiangsu	japonica	Wuyun4190
JX186	0.39527	0.242424	0.596154	Jiangsu	japonica	Yanggeng239
JX187	0.301193	0.197719	0.566038	Jiangsu	japonica	Xudao 9
JX188	0.338462	0.292135	0.548387	Jiangsu	japonica	Liangeng 7
JX189	0.405435	0.222222	0.525	Jiangsu	japonica	Suxiu 9
JX190	0.430446	0.194534	0.554545	Jiangsu	japonica	Zhongzuodao 2
JX191	0.324034	0.444724	0.533898	Jiangsu	japonica	Longgeng968
JX192	0.350112	0.5	0.468254	Jiangsu	japonica	Liangeng 12
JX193	0.316103	0.388579	0.59375	Jiangsu	japonica	Liangeng 6
JX194	0.315083	0.41087	0.552632	Jiangsu	japonica	Zhendao88
JX195	0.340447	0.550481	0.583333	Jiangsu	japonica	Huaruidao 8
JX196	0.365546	0.640553	0.508065	Jiangsu	japonica	Zhongzuo1022
JX197	0.298687	0.454545	0.508772	Jiangsu	japonica	Liannuo 1
JX198	0.318947	0.365385	0.514706	Jiangsu	japonica	Ninggeng 4
JX199	0.363739	0.26779	0.544643	Zhejiang	japonica	Suxiu 10
JX200	0.380899	0.456767	0.551724	Jiangsu	japonica	Xudao 8
JX201	0.356265	0.28178	0.596154	Jiangsu	japonica	Liangeng 11
JX202	0.333333	0.236895	0.54386	Henan	japonica	Yudao518
JX203	0.294297	0.325333	0.563492	Jiangsu	japonica	Qiandao1172
JX204	0.434307	0.396296	0.650943	Shangdong	japonica	Shengdao974
JX205	0.319073	0.258824	0.6	Tianjin	japonica	Jingeng667
JX206	0.370906	0.241007	0.698413	Liaoning	japonica	Liaogeng401
JX207	0.376096	0.47449	0.457627	Liaoning	japonica	Yan1202
JX208	0.361582	0.217185	0.663934	Liaoning	japonica	Yangeng468
JX209	0.578457	0.909774	0.653846	Jiangsu	japonica	Zaodao906
JX210	0.315116	0.246696	0.387755	Jiangsu	japonica	Tiandao21
JX211	0.44508	0.181204	0.72807	Liaoning	japonica	Jinhe 2
JX212	0.355292	0.433168	0.611111	Liaoning	japonica	Liaogeng237
JX213	0.339836	0.263378	0.664062	Jiangsu	japonica	Zhongzuo11303
JX214	0.352632	0.284053	0.569444	Jiangsu	japonica	Yinhe 6
JX215	0.387195	0.609137	0.716667	Tianjin	japonica	Longgeng301
JX216	0.409953	0.259615	0.781818	Jiangsu	japonica	Xinken 1
JX217	0.307368	0.179104	0.666667	Liaoning	japonica	Huageng22
JX218	0.37767	0.169531	0.54386	Liaoning	japonica	Liao1495
JX219	0.34814	0.348974	0.679688	Liaoning	japonica	Yangeng185
JX220	0.300613	0.147132	0.507463	Liaoning	japonica	Dangeng J67
JX222	0.372449	0.46875	0.568182	Tianjin	japonica	Longgeng616
JX223	0.480882	0.513462	0.575	Jiangsu	japonica	Zhongzuo2586
JX224	0.368794	0.251656	0.619048	Liaoning	japonica	Danxing 2
JX225	0.416284	0.452703	0.637931	Tianjin	japonica	JinyuanD101
JX226	0.484848	0.51952	0.531746	Jiangsu	japonica	Fuyou303
JX227	0.395787	0.220081	0.696721	Tianjin	japonica	Jinyuan85
JX228	0.34806	0.208705	0.646154	Jiangsu	japonica	Luoyu 6
JX229	0.373614	0.475248	0.603448	Jiangsu	japonica	Huigeng12
JX230	0.400415	0.411602	0.601852	Liaoning	japonica	Dongzhuang086
JX231	0.322896	0.58114	0.58871	Liaoning	japonica	Yanyu156
JX232	0.434896	0.352174	0.670213	Liaoning	japonica	Yanfeng47
JX233	0.416865	0.425926	0.765957	Henan	japonica	Biandao01
JX234	0.455531	0.350365	0.616071	Jiangsu	japonica	O2428
JX236	0.440171	0.522876	0.5	Jiangsu	indica	9311
JX237	0.391553	0.340502	0.58209	Japan	japonica	Nipponbare
JX238	0.374434	0.204276	0.686441	Japan	japonica	SL38
JX239	0.451691	0.252066	0.371429	Japan	indica	SL39
