# Supplementary material for: Uncovering Novel QTLs and Candidate Genes for Salt Tolerance at the Bud Burst Stage in Rice through Genome-Wide Association Study
Source: Plants (Basel). 2024 Jan 8;13(2):174. doi: 10.3390/plants13020174 (PMC10818446; doi:10.3390/plants13020174)
Supplement: Supplementary file 1 [file plants-13-00174-s001.zip › Table S2. The genes in candidate region for qRSL1-2.xlsx]

## Sheet: Table S2. The genes in candidat
Table S2. The genes in candidate region for qRSL1-2
Gene ID	Gene Product Name
LOC_Os01g62900	amino acid kinase, putative, expressed
LOC_Os01g62910	CRR2, putative, expressed
LOC_Os01g62920	homeodomain protein, putative, expressed
LOC_Os01g62945	expressed protein
LOC_Os01g62950	ras-related protein, putative, expressed
LOC_Os01g62960	hypothetical protein
LOC_Os01g62970	expressed protein
LOC_Os01g62980	LTPL101 - Protease inhibitor/seed storage/LTP family protein precursor, expressed
LOC_Os01g62990	ATROPGEF7/ROPGEF7, putative, expressed
LOC_Os01g63010	universal stress protein domain containing protein, putative, expressed
LOC_Os01g63020	expressed protein
LOC_Os01g63030	transposon protein, putative, unclassified, expressed
LOC_Os01g63040	expressed protein
LOC_Os01g63050	expressed protein
LOC_Os01g63060	phosphatidic acid phosphatase-related, putative, expressed
LOC_Os01g63080	retrotransposon protein, putative, Ty3-gypsy subclass, expressed
LOC_Os01g63090	retrotransposon protein, putative, Ty3-gypsy subclass, expressed
LOC_Os01g63100	retrotransposon protein, putative, unclassified, expressed
LOC_Os01g63110	retrotransposon protein, putative, unclassified
LOC_Os01g63120	retrotransposon protein, putative, Ty3-gypsy subclass, expressed
LOC_Os01g63130	retrotransposon protein, putative, Ty3-gypsy subclass, expressed
LOC_Os01g63140	retrotransposon protein, putative, unclassified
LOC_Os01g63150	retrotransposon protein, putative, Ty3-gypsy subclass, expressed
LOC_Os01g63160	MYB family transcription factor, putative, expressed
LOC_Os01g63170	transposon protein, putative, unclassified, expressed
LOC_Os01g63180	laccase-6 precursor, putative, expressed
LOC_Os01g63190	laccase precursor protein, putative, expressed
LOC_Os01g63200	laccase precursor protein, putative, expressed
LOC_Os01g63210	SOUL heme-binding protein, putative, expressed
LOC_Os01g63220	kinase, pfkB family, putative, expressed
LOC_Os01g63230	growth regulator related protein, putative, expressed
LOC_Os01g63240	reticulon domain containing protein, putative, expressed
LOC_Os01g63250	josephin, putative, expressed
LOC_Os01g63260	3-oxo-5-alpha-steroid 4-dehydrogenase, putative, expressed
LOC_Os01g63270	alpha-glucan phosphorylast isozyme, putative, expressed
LOC_Os01g63280	tyrosine protein kinase domain containing protein, putative, expressed
LOC_Os01g63290	transporter, major facilitator family, putative, expressed
LOC_Os01g63310	DUF740 domain containing protein, expressed
LOC_Os01g63320	transposon protein, putative, CACTA, En/Spm sub-class
LOC_Os01g63330	transposon protein, putative, CACTA, En/Spm sub-class
LOC_Os01g63340	transposon protein, putative, CACTA, En/Spm sub-class
LOC_Os01g63354	ELM2 domain containing protein, putative, expressed
LOC_Os01g63370	hypothetical protein
LOC_Os01g63380	transposon protein, putative, unclassified, expressed
LOC_Os01g63393	expressed protein
LOC_Os01g63400	PPR repeat containing protein, expressed
LOC_Os01g63410	expressed protein
LOC_Os01g63420	OsFBL4 - F-box domain and LRR containing protein, expressed
LOC_Os01g63430	expressed protein
LOC_Os01g63444	expressed protein
LOC_Os01g63460	MYB family transcription factor, putative, expressed
LOC_Os01g63470	C2 domain containing protein, expressed
LOC_Os01g63480	transferase family protein, putative, expressed
LOC_Os01g63500	expressed protein
LOC_Os01g63510	homeobox domain containing protein, expressed
LOC_Os01g63520	transposon protein, putative, CACTA, En/Spm sub-class, expressed
LOC_Os01g63530	transposon protein, putative, CACTA, En/Spm sub-class, expressed
LOC_Os01g63540	cytochrome P450, putative, expressed
LOC_Os01g63550	retrotransposon protein, putative, Ty3-gypsy subclass, expressed
LOC_Os01g63560	retrotransposon protein, putative, Ty3-gypsy subclass, expressed
LOC_Os01g63570	transposon protein, putative, unclassified
LOC_Os01g63580	glycerol-3-phosphate acyltransferase, putative, expressed
LOC_Os01g63600	transposon protein, putative, unclassified
LOC_Os01g63610	retrotransposon protein, putative, unclassified, expressed
LOC_Os01g63620	expressed protein
LOC_Os01g63630	retrotransposon protein, putative, unclassified, expressed
LOC_Os01g63640	retrotransposon protein, putative, unclassified, expressed
LOC_Os01g63650	retrotransposon protein, putative, unclassified, expressed
LOC_Os01g63660	retrotransposon protein, putative, unclassified, expressed
