# Supplementary material for: Uncovering Novel QTLs and Candidate Genes for Salt Tolerance at the Bud Burst Stage in Rice through Genome-Wide Association Study
Source: Plants (Basel). 2024 Jan 8;13(2):174. doi: 10.3390/plants13020174 (PMC10818446; doi:10.3390/plants13020174)
Supplement: Supplementary file 1 [file plants-13-00174-s001.zip › Table S3. The differentially expressed genes for qRSL1-2 from RNA-seq database..xlsx]

## Sheet: Table S3. The differentially ex
Table S3. The differentially expressed genes for qRSL1-2 from RNA-seq database
DEGs	project	groupName	mock_FPKMmean	treatment_FPKMmean	mock_STD	treatment_STD	logFoldChange
LOC_Os01g62900	PRJNA528350	salt 3hrs_PRJNA528350.1.2	2.82208	41.1075	0.0510895	0.590027	3.8813
	PRJDB9105	salt stress_PRJDB9105.1.2	2.24376	21.1145	0.248284	9.49704	3.29853
	PRJNA396851	salt stress_PRJNA396851.1.1	0.771189	6.74743	0.301959	4.70365	3.05241
	PRJNA422335	salt stress_PRJNA422335.1.1	6.71876	48.7996	0.796396	2.7639	2.72308
	PRJEB4672	salt 24hrs_PRJEB4672.1.1	9.84849	58.6746	1.49069	30.2085	2.6402
	PRJNA528350	salt 0.5h_PRJNA528350.1.1	2.82208	11.7905	0.0510895	0.262784	2.09144
LOC_Os01g62910	PRJEB4672	salt 24hrs_PRJEB4672.1.1	1.58619	4.76366	0.087515	2.91609	1.64408
LOC_Os01g62950	PRJNA530826	salt stress 1h_PRJNA530826.1.11	5.23075	16.3161	1.58467	2.78121	1.62132
LOC_Os01g62980	PRJDB9105	salt stress_PRJDB9105.1.1	0.445333	44.8749	0.315885	3.7692	6.52616
	PRJDB9105	salt stress_PRJDB9105.1.2	0.945455	69.3182	0.530046	7.59989	6.06262
	PRJNA395311	salt stress_PRJNA395311.1.2	1.68102	17.5961	0.418311	2.583	3.22431
	PRJNA431539	salt stress_PRJNA431539.1.2	2.62361	34.1851	0.647322	2.16366	2.89157
	PRJNA430515	100 mM NaCl_PRJNA430515.1.2	3.51276	23.948	0.739387	3.6819	2.68824
	PRJNA395311	salt stress_PRJNA395311.1.1	3.08937	14.6741	0.95559	7.97306	2.33819
LOC_Os01g62990	PRJNA396851	salt stress_PRJNA396851.1.1	1.099	3.46057	0.164269	0.849895	1.56563
	PRJNA602156	NaCl_PRJNA602156.1.1	7.85714	1.06471	1.47892	0.294079	-2.76041
	PRJNA385135	salt stress_PRJNA385135.1.66	5.35688	1.20189	0.294814	0.261238	-2.08689
LOC_Os01g63060	PRJNA530826	salt stress 48hrs_PRJNA530826.1.8	24.6937	99.6803	1.69437	78.5228	2.53924
	PRJNA602982	NaCl treatment 28 h_PRJNA602982.1.1	15.9796	62.8323	2.1303	2.29751	2.10548
	PRJNA602982	NaCl treatment 28 h_PRJNA602982.1.4	17.2246	65.8787	1.27641	3.09759	2.04305
	PRJNA422335	salt stress_PRJNA422335.1.1	13.3915	60.1091	0.93115	2.12108	2.01973
	PRJNA413596	300mM NaCl_PRJNA413596.1.1	31.1575	89.8665	1.37003	1.3944	1.79842
LOC_Os01g63190	PRJDB9105	salt stress_PRJDB9105.1.1	13.6712	95.9075	3.59989	17.3606	2.86429
	PRJDB9105	salt stress_PRJDB9105.1.2	4.22014	63.8487	1.5909	9.35653	3.97081
	PRJNA546269	SALT (100 mM NaCl)_PRJNA546269.1.2	6.99547	43.6918	0.865082	9.00934	2.68325
	PRJNA323553	salt 200 mM_PRJNA323553.1.1	0.671265	2.3837	0.494622	0.507423	2.2136
LOC_Os01g63200	PRJNA493923	salt stress_PRJNA493923.1.1	18.3949	2.79897	3.56605	0.827775	-2.68414
	PRJNA493951	salt stress_PRJNA493951.1.1	11.8956	2.86854	0.65054	1.32832	-2.02765
	PRJNA430515	100 mM NaCl_PRJNA430515.1.2	20.2426	5.93656	3.76097	1.12922	-1.82778
	PRJNA498361	salt stress_PRJNA498361.1.2	3.74125	1.0877	1.79432	0.373815	-1.67813
	PRJNA430515	100 mM NaCl_PRJNA430515.1.4	31.2082	10.3772	6.49169	0.780741	-1.65048
	PRJNA528350	salt 0.5h_PRJNA528350.1.1	6.35241	2.09592	0.203414	0.526906	-1.5331
LOC_Os01g63210	PRJDB9105	salt stress_PRJDB9105.1.1	5.06203	32.9933	3.60194	14.6589	2.75468
	PRJDB9105	salt stress_PRJDB9105.1.2	5.74227	27.6214	2.77894	21.0277	2.36314
	PRJNA530826	salt stress 6hrs_PRJNA530826.1.19	67.7541	10.2817	16.549	2.56816	-2.74895
	PRJNA396851	salt stress_PRJNA396851.1.1	75.1402	13.3286	11.9264	6.41918	-2.50784
LOC_Os01g63230	PRJNA546269	SALT (100 mM NaCl)_PRJNA546269.1.2	6.4872	27.9654	0.801325	2.73012	2.15085
	PRJNA528350	salt 0.5h_PRJNA528350.1.1	8.49588	33.4222	0.420928	0.144805	2.01713
	PRJNA413596	300mM NaCl_PRJNA413596.1.1	22.0651	61.2779	0.891023	0.811078	1.74625
	PRJNA602982	NaCl treatment 28 h_PRJNA602982.1.4	19.5619	59.4623	2.34649	0.662784	1.71319
	PRJNA602982	NaCl treatment 28 h_PRJNA602982.1.1	20.5026	58.5608	2.85962	2.42581	1.6487
LOC_Os01g63270	PRJNA422335	salt stress_PRJNA422335.1.1	89.4157	21.7718	7.18334	5.93578	-2.07881
LOC_Os01g63280	PRJNA546269	SALT (100 mM NaCl)_PRJNA546269.1.2	10.9319	2.53357	1.31824	0.42795	-1.70071
LOC_Os01g63310	PRJNA422335	salt stress_PRJNA422335.1.1	18.9581	1.38442	1.72133	0.0804865	-3.30558
	PRJNA413596	300mM NaCl_PRJNA413596.1.1	12.3203	1.84342	0.184004	0.211658	-2.43647
LOC_Os01g63400	PRJNA396851	salt stress_PRJNA396851.1.1	2.34726	7.4958	1.68834	1.17356	1.62422
LOC_Os01g63460	PRJNA546269	SALT (100 mM NaCl)_PRJNA546269.1.2	25.8124	5.43858	4.33377	0.946381	-2.16365
	PRJNA602982	NaCl treatment 28 h_PRJNA602982.1.4	35.6145	10.3322	0.905055	0.550668	-1.67179
LOC_Os01g63480	PRJNA528350	salt 3hrs_PRJNA528350.1.2	2.6515	24.7481	0.025606	0.83334	3.2269
	PRJNA528350	salt 0.5h_PRJNA528350.1.1	2.6515	19.0517	0.025606	1.2697	2.86016
	PRJNA596579	salt stress_PRJNA596579.1.1	1.95215	11.3428	0.14683	0.694121	2.58923
	PRJNA430515	100 mM NaCl_PRJNA430515.1.2	10.1559	32.2305	1.82018	8.42661	1.59782
	PRJNA413596	300mM NaCl_PRJNA413596.1.1	14.6145	34.5438	0.427395	0.624038	1.50977
LOC_Os01g63540	PRJNA493951	salt stress_PRJNA493951.1.1	6.50517	18.8147	2.33833	7.84332	1.53891
	PRJNA596579	salt stress_PRJNA596579.1.1	3.01433	10.6932	0.910621	0.391415	1.85978
	PRJNA431539	salt stress_PRJNA431539.1.2	2.51426	23.6632	0.626927	7.72202	3.19515
	PRJNA413596	300mM NaCl_PRJNA413596.1.1	10.0549	1.63656	1.20394	0.251696	-2.31913
	PRJNA602982	NaCl treatment 28 h_PRJNA602982.1.1	11.5949	2.91957	1.22334	0.528681	-1.83799
	PRJNA602982	NaCl treatment 28 h_PRJNA602982.1.4	13.4506	3.76278	0.723415	0.246604	-1.70938
	PRJNA528350	salt 3hrs_PRJNA528350.1.2	25.0633	8.22739	0.20027	0.17529	-1.57406
LOC_Os01g63580	PRJNA431539	salt stress_PRJNA431539.1.2	7.089	38.6364	0.459014	8.93066	2.39249
	PRJNA385135	salt stress_PRJNA385135.1.58	53.8189	4.86738	5.04792	2.25657	-3.41343
	PRJNA528350	salt 3hrs_PRJNA528350.1.2	33.4215	9.89636	1.08342	0.0283465	-1.7235
	PRJNA430515	100 mM NaCl_PRJNA430515.1.3	9.86668	3.53486	2.98957	0.465802	-1.5204
